# Supplementary material for: Somatic Embryogenesis in Centaurium erythraea Rafn—Current Status and Perspectives: A Review
Source: Plants (Basel). 2020 Dec 31;10(1):70. doi: 10.3390/plants10010070 (PMC7823438; doi:10.3390/plants10010070)
Supplement: Supplementary file 1 [file plants-10-00070-s001.zip]

Archive with 1 entries (1 files):
- plants-1058020-supplementary.mp4
